# Supplementary material for: A knowledge graph framework for digital twins of chemical processes
Source: Nat Chem Eng. 2026 May 14;3(5):286–97. doi: 10.1038/s44286-026-00392-1 (PMC13212158; doi:10.1038/s44286-026-00392-1)
Supplement: Supplementary file 2 — Measured and predicted mixing performance data of the annular micromixer, as well as those of other mixers including T-mixer, IMTEK and IMM. [file 44286_2026_392_MOESM2_ESM.xlsx]

## Sheet: d
Measured I3- (mM)	Predicted I3- (mM)
	Original model	Calibrated model
2.03	2.32	1.82
1.81	2.22	1.71
1.69	2.15	1.64
1.57	2.1	1.58
1.43	2.06	1.54
1.79	2.07	1.55
1.29	1.92	1.4
1.53	1.9	1.39
1.45	1.85	1.34
1.21	1.77	1.25
1.17	1.67	1.17
1.05	1.61	1.1
0.906	1.55	1.06
0.943	1.33	0.869
0.304	0.809	0.468
0.355	0.876	0.515
0.402	0.816	0.473
0.203	0.645	0.359
0.152	0.574	0.314
0.166	0.352	0.182
0.207	0.365	0.189
0.118	0.281	0.143
0.091	0.25	0.126
0.101	0.226	0.113

## Sheet: e
Annular micromixer		T-mixer		IMTEK		IMM
ε (W/kg)	tm (s)	ε (W/kg)	tm (s)	ε (W/kg)	tm (s)	ε (W/kg)	tm (s)
0.23363	0.00912	1.74517	0.29068	5.08355	0.04556	1139.81	0.01184
0.32163	0.00646
0.3948	0.00575
0.46017	0.00457
0.52049	0.00363
0.50205	0.00724
0.78076	0.00324
0.81436	0.00457
0.93933	0.00408
1.20892	0.00288
1.58179	0.00257
1.9243	0.00204
2.24654	0.00162
4.24078	0.00182
23.5088	0.000407271
18.385	0.000456965
22.8903	0.000575284
44.9424	0.00025697
61.639	0.000181921
210.381	0.000204119
193.003	0.00025697
356.532	0.000144505
461.57	0.000102302
583.219	0.000114785
