# Supplementary material for: A knowledge graph framework for digital twins of chemical processes
Source: Nat Chem Eng. 2026 May 14;3(5):286–97. doi: 10.1038/s44286-026-00392-1 (PMC13212158; doi:10.1038/s44286-026-00392-1)
Supplement: Supplementary file 3 — BBAc prediction results of the TCR case under different scenarios and MAPE of candidate laws. [file 44286_2026_392_MOESM3_ESM.xlsx]

## Sheet: c
Base Scenario: MeCN 60/360 rpm				Varied ω Scenario: MeCN 0 rpm					Varied Solvent Scenario: Toluene 360 rpm
					Predicted BBAc (M)					Predicted BBAc (M)
Measured BBAc (M)	Predicted BBAc (M)	Model	MAPE (%)	Measured BBAc (M)	Base model	Calibrated model	Model	MAPE (%)	Measured BBAc (M)	Base model	Calibrated model	Model	MAPE (%)
0.0247	0.02361	6	2.76	0.01826	0.0256	0.0215	7	7.2	0.02207	0.02367	0.02012	6	3.71
0.0383	0.0379	3	2.87	0.03377	0.0405	0.0322	3	34.2	0.03213	0.03816	0.03285	3	3.88
0.053	0.05396	7	3.44	0.04127	0.057	0.0439	6	34.2	0.0444	0.05477	0.04762	7	4.06
0.0627	0.06266			0.04758	0.0661	0.0507			0.05395	0.064	0.05592
0.0693	0.06916			0.05408	0.073	0.0563			0.06228	0.071	0.06234
0.0271	0.02368			0.05705	0.0756	0.0589			0.06489	0.0739	0.06503
0.0398	0.03819
0.0567	0.05487
0.0647	0.06417
0.0715	0.07126
