# Supplementary material for: A knowledge graph framework for digital twins of chemical processes
Source: Nat Chem Eng. 2026 May 14;3(5):286–97. doi: 10.1038/s44286-026-00392-1 (PMC13212158; doi:10.1038/s44286-026-00392-1)
Supplement: Supplementary file 4 — Measured data and reaction optimization results of the model-based multi-objective optimization case. [file 44286_2026_392_MOESM4_ESM.xlsx]

## Sheet: d
(i) H2O/MeCN		(ii) H2O/EtOAc
Flow rate (mL/min)	Measured yield (%)	Flow rate (mL/min)	Measured yield (%)
0.2	97.6	0.2	99
1	76.4	1	98
4	92.2	4	96.3
8	91.8	8	94.7
10.24	90.8	11.6	90
12	92.4	12	89.4

## Sheet: e
Initial dataset		Explored results
		Engulfment		Liquid-liquid mass transfer
STY (g L-1 s-1)	E-factor	STY (g L-1 s-1)	E-factor	STY (g L-1 s-1)	E-factor
0.14564	1.00445	8.29	1.32	4.78	0.94
0.57001	1.56066	7.39	1.02	7.69	0.95
2.75158	1.12185	8.09	1.06
5.47929	1.13109
6.93709	1.15456
8.27265	1.11726
0.14773	0.97611
0.73117	0.99627
2.87394	1.03151
5.65238	1.06583
7.78918	1.17372
8.00406	1.1883
1.96	1.09
7.48	1.3

## Sheet: f
Diffusion		Engulfment		Liquid-liquid mass transfer
Measured Conc. (M)	Predicted conc. (M)	Measured Conc. (M)	Predicted conc. (M)	Measured Conc. (M)	Predicted conc. (M)
0.1464	0.14694	0.1383	0.14196	0.1485	0.15
0.1146	0.11451	0.1377	0.14	0.147	0.14999
		0.1362	0.13845	0.14445	0.1481
		0.1386	0.13713	0.14205	0.14207
		0.1239	0.11796	0.135	0.13594
		0.1389	0.1439	0.1341	0.13527
		0.13545	0.13204	0.128	0.12485
				0.1398	0.13989
				0.13635	0.13921
				0.1473	0.14949
